# Supplementary material for: Genetic Variability of Koi Herpesvirus In vitro—A Natural Event?
Source: Front Microbiol. 2017 Jun 8;8:982. doi: 10.3389/fmicb.2017.00982 (PMC5462989; doi:10.3389/fmicb.2017.00982)
Supplement: Supplementary file 1 [file Table1.XLSX]

## Sheet: Tabelle1
Name	Herkunft		# VNTR								Duplex PCR			Lineage
			1	2	3	4	5	6	7	8	I		II	qPCR	in silico
KHV-I	KHV-I	europe	7	6	4	3	8	8	8	6	-	-	-	N/A	europe
Vacc	Laboratory	europe	7	6	4	3	8	8	7	6	-	+	-	N/A	europe
FL_BAC	NCBI	europe	6	6	4	3	8	9	8	6	-	-	-	N/A	europe
KHV-E	KHV-E	europe	5	6	4	3	9	9	8	6	-	-	-	europe	europe
30P26D	Italy	europe	5	6	4	3	9	9	8	6	+	+	+	N/A	europe
30P22D	Italy	europe	5	6	4	3	9	9	8	6	+	+	+	N/A	europe
5P	Italy	europe	5	6	4	3	9	9	8	6	+	+	+	N/A	europe
KHV-U	KHV-U	europe	5	6	4	3	9	9	8	6	-	-	-	N/A	europe
NC_009127	NCBI	europe	4	6	4	3	9	9	7	6	-	-	-	N/A	europe
F02/05	Poland	europe	5	6	4	3	9	9	7	6	-	+	-	europe	europe
Vac2			5	6	4	3	9	4	7	6	N/A	N/A	N/A	N/A	europe
KHV-G1	Germany	europe	5	6	4	3	9	9	8	6	-	-	-	europe	europe
KHV-GZ11	China	asia	4	5	6	3	8	9	7	5	-	+	-	asia / europe	europe	N/A = not available
KHV-J	Japan	asia	4	5	6	5	7	10	10	5	+	+	+	N/A	asia
KHV-T	Taiwan	asia	4	6	6	5	7	10	10	5	+	+	+	asia	asia
Vietnam	Vietnam	asia	N/A	N/A	4	3	N/A	9	8	5	-	+	-	europe	europe
KHV-T P1	Laboratory	asia	4	6	6	5	7	10	10	5	+	+	+	asia	asia
KHV-T P25	Laboratory	asia	4	6	6	5	7	10	10	5	+	+	+	asia	asia
KHV-T P51	Laboratory	asia	4	6	6	5	7	10	10	5	+	+	+	asia	asia
KHV-T P78	Laboratory	asia	4	6	6	5	7	9	10	5	+	+	+	asia	asia
KHV-T P99	Laboratory	asia	4	6	6	5	7	10	8	6	+	+	+	asia	asia
KHV-E P4	Laboratory	europe	5	6	4	3	9	9	8	6	-	-	-	europe	europe
KHV-E P25	Laboratory	europe	5	6	4	3	7	10	8	4	-	-	-	europe	europe
KHV-E P51	Laboratory	europe	5	6	4	3	7	9	8	4	-	-	-	N/A	europe
KHV-E P78	Laboratory	europe	5	6	5	5	6	10	8	5	+	+	+	asia / europe	asia
KHV-E P99	Laboratory	europe	5	6	6	5	7	11	8	6	+	+	+	N/A	asia
KHV-Israel P4	Laboratory	europe	N/A	N/A	N/A	N/A	N/A	N/A	N/A	N/A	-	+	-	europe	N/A
KHV-Israel P25	Laboratory	europe	N/A	N/A	N/A	N/A	N/A	N/A	N/A	N/A	-	-	-	europe	N/A
KHV-Israel P51	Laboratory	europe	5	6	4	3	6	N/A	8	6	-	-	-	europe	europe
KHV-Israel P78	Laboratory	europe	N/A	N/A	6	5	N/A	N/A	10	N/A	+	+	-	asia / europe	asia
KHV-Israel P99	Laboratory	europe	N/A	N/A	N/A	N/A	N/A	N/A	N/A	N/A	-	-	-	europe	N/A
KHV-G1 P4	Laboratory	europe	N/A	N/A	N/A	N/A	N/A	N/A	N/A	N/A	-	-	-	europe	N/A
KHV-G1 P25	Laboratory	europe	N/A	N/A	N/A	N/A	N/A	N/A	N/A	N/A	+	+	+	asia	N/A
KHV-G1 P51	Laboratory	europe	N/A	N/A	N/A	N/A	N/A	N/A	N/A	N/A	+	+	+	asia	N/A
KHV-G1 P78	Laboratory	europe	N/A	N/A	N/A	N/A	N/A	N/A	N/A	N/A	+	+	+	asia	N/A
KHV-G1 P99	Laboratory	europe	N/A	N/A	N/A	N/A	N/A	N/A	N/A	N/A	+	+	+	asia	N/A
