# Supplementary material for: Genetic Variability of Koi Herpesvirus In vitro—A Natural Event?
Source: Front Microbiol. 2017 Jun 8;8:982. doi: 10.3389/fmicb.2017.00982 (PMC5462989; doi:10.3389/fmicb.2017.00982)
Supplement: Supplementary file 2 [file DataSheet1.ZIP]

Archive with 25 entries (25 files):
- supplements3/AK129.fasta
- supplements3/F02_05.fasta
- supplements3/FL_BAC.fasta
- supplements3/Italy30P22D.fasta
- supplements3/Italy30P26D.fasta
- supplements3/Italy5P.fasta
- supplements3/KHV-E, P25.fasta
- supplements3/KHV-E, P4.fasta
- supplements3/KHV-E, P51.fasta
- supplements3/KHV-E, P78.fasta
- supplements3/KHV-E, P99.fasta
- supplements3/KHV-E.fasta
- supplements3/KHV-G1.fasta
- supplements3/KHV-GZ11.fasta
- supplements3/KHV-I.fasta
- supplements3/KHV-J.fasta
- supplements3/KHV-T, P1.fasta
- supplements3/KHV-T, P25.fasta
- supplements3/KHV-T, P51.fasta
- supplements3/KHV-T, P78.fasta
- supplements3/KHV-T, P99.fasta
- supplements3/KHV-T.fasta
- supplements3/KHV-U.fasta
- supplements3/NC_009127.fasta
- supplements3/Vac2.fasta
