# Supplementary material for: Genetic Variability of Koi Herpesvirus In vitro—A Natural Event?
Source: Front Microbiol. 2017 Jun 8;8:982. doi: 10.3389/fmicb.2017.00982 (PMC5462989; doi:10.3389/fmicb.2017.00982)
Supplement: Supplementary file 2 [file DataSheet1.ZIP › supplements3/F02_05.fasta]

>F02/05 MOLTRAQ; Poland
GGACTTCTTCTTGGACTTGTCCCTCTTCTCGCTCCTCTCCCTCTCGCTCCTGTGCTTCTTGTGCTTGTGCTTCTTCTCCT
TCTCCTTGTGTGATGAGTGAGCAGAGTGAGCAGAGTGAGCAGAGTGAGCAGAGTGAGCAGAGTGAGAGGGAGAGGCAGGG
GGTGACCCAGGGGACAGCTCTATCCTCTCTGCAGACGAAAGAGGAGGCAGAGGAGAACGGCCAAGGCCTCCCTGCCGCTG
CTGGGCCTCGAGCCCTCGTCCTCTTCTTCCTCGAGCTCGGACTCGGATGGAGGAGGTGGAGGAGGTGGAGGAGGTGGAGG
AGGTGGAGGAGGTGGAGGAGGTGGTGGCGCCGGTACCGTCGCACCCGTCAAGCCGTGTCGACTCTGCGACCACGCCGTCT
TGGCCGAGTACCGCACGGGCGAGATGCAGAACCTAGAGTTCCACACCAACAGTACAACCACAACATCGACTGAGACCACT
CTACCTACCACAAGTTCCGCAACGTCTACCACTGTTCAACCTACAACGGATGGCCGGTCAGGTGCGCGCTCACTCAGCGC
ATCCAACGGTGCATCCAGTGCATCCAGTGCATCCAGTGCATCCTCCATCACCCAGCCTGTCACTAGTTCTACCGCCAATG
TTACCCAAGCCCTCTGAGGTTTCAAAGGCTTCACAAGGCCTCTCGGTTTCTCCCCCTATCAGAAATCCTCAACGACCGCT
ATCTCCGGTGGTGGTGATCTCGCCTTCGTCTTCGCCTTCGTCTTCGCCTTCGTCTTCCAAGCCCAAGCCAAAGCCAACGA
GACCTTCGCCTCCCAAACGCAGGGCAGTTTCTCTGACCGCACTGTCTTCTGTTCCCGTTCCCGAGGTAGAAGAAGGAGAA
GTGGATGAGGAACCGCTGTTAAACTCACACCTAGACCCATGTTAGTTGAAGGTGAATAAGATGAAGATGAAGAAGATGAA
GAAGATGAAGAAGATGAAGAAGATGAAGAAGATGAAGAAGATGAAGAAGATGAAGAAGACTGTTCTTGATCTTGAAGTTT
CTCCACGACTGGTTCTGGGAATATCTCGGCGCCGTCTTCGACAGTCTCATCGTCGGTTTTCTCCGCTTGTAAGACCATTG
TCTCTTCGCGTAAAGCTGAAGAAGGGGCAAGGATATATACCGACCACACACCAACAAGGCACATCAACAGCAGCAACAGC
AGCAACAGCAGCAACAGCAGCAACAGCAGCAACAGCAGCAACAGCAGCAACAGCAGCAACAGCAGCAACAGCCGACCCAT
CTCATCTAAACTTCCTTCAGCACCTTCAGCMCMKYCAKMRCSGCCAGGACAGCGAGAGCAGGTGAAGGTGATGCTTGCTC
CATTTCCTCCTCCTCCTCCTCCTCCTCATCATCATTATTATTACCATTATCATCACCATTACCATTATCATTATCAAGGA
TGCTCTGAGAGKSTKCWKRKYMTSSMTCAKMRGAWGSTGGCTCGTCCTTGTTGTACTTGTCACCGCCGTTGTCAGAGTCA
GAATCAGAGGCTGAGGATTCAGAGGAAGAGGCAGAGGAGGCAGAGGAGGCAGAGGAGGCAGAGGAGGCAGAGGAGGCAGA
GGAGGCCTCAGACTCAGAATCTGAGGCAGAGGACTCAGAGACAGAGGAGGCAGA
