# Supplementary material for: Genetic Variability of Koi Herpesvirus In vitro—A Natural Event?
Source: Front Microbiol. 2017 Jun 8;8:982. doi: 10.3389/fmicb.2017.00982 (PMC5462989; doi:10.3389/fmicb.2017.00982)
Supplement: Supplementary file 2 [file DataSheet1.ZIP › supplements3/KHV-E, P78.fasta]

>KHV-E,_P78 KHV-E 100. Passagen, Passage 78
GGACTTCTTCTTGGACTTGTCCCTCTTCTCGCTCCTCTCCCTCTCGCTCCTGTGCTTCTTGTGCTTGTGCTTCTTCTCCT
TCTCCTTGTGTGATGAGTGAGCAGAGTGAGCAGAGTGAGCAGAGTGAGCAGAGTGAGAGGGAGAGGCAGGGGGTGACCCA
GGGGACAGCTCTATCCTCTCTGCAGACGAAAGAGGAGGCAGAGGAGAACGGCCAAGGCCTCCCTGCCGCTGCTGGGCCTC
GAGCCCTCGTCCTCTTCTTCCTCGAGCTCGGACTCGGATGGAGGAGGTGGAGGAGGTGGAGGAGGTGGAGGAGGTGGAGG
AGGTGGAGGAGGTGGTGGCGCCGGTACCGTCGCACCCGTCAAGCCGTGTCGACTCTGCGACCACGCCGTCTTGGCCGAGT
ACCGCACGGGCGAGATGCAGAACCTAGAGTTCCACACCAACAGTACAACCACAACATCGACTGAGACCACTCTACCTACC
ACAAGTTCCGCAACGTCTACCACTGTTCAACCTACAACGGATGGCAATACCACCAGCGCATCCAACGGTGCATCCAGTGC
ATCCAGTGCATCCAGTGCATCCAGTGCATCCAGTGCATCCTCCATCACCCAGCCTGTCACTAGTTCTACCGCCAATGTTA
CCCAAGCCCTCTGAGGTTTCAAAGGCTTCACAAGGCCTCTCGGTTTCTCCCCCTATCAGAAATCCTCAACGACCGCTATC
TCCGGTGGTGGTGATCTCGCCTTCGTCTTCGCCTTCGTCTTCGCCTTCGTCTTCGCCTTCGTCTTCGCCTTCGTCTTCCA
AGCCCAAGCCAAAGCCAACGAGACCTTCGCCTCCCAAACGCAGGGCAGTTTCTCTGACCGCACTGTCTTCTGTTCCCGTT
CCCGAGGTAGAAGAAGGAGAAGTGGATGAGGAACCGCTGTTAAACTCACACCTAGACCCATGTTAGTTGAAGGTGAATAA
GATGAAGATGAAGAAGATGAAGAAGATGAAGAAGATGAAGAAGATGAAGAAGATGAAGAAGACTGGTCTTGATCTTGAAG
TTTCTCCACGACTGGTTCTGGGAATATCTCGGCGCCGTCTTCGACAGTCTCATCGTCGGTTTTCTCCGCTTGTAAGACCA
TTGTCTCTTCGCGTAAAGCTGAAGAAGGGGCAAGGATATATACCGACCACACACCAACAAGGAGCAGCAACAGCAGCAAC
AGCAGCAACAGCAGCAACAGCAGCAACAGCAGCAACAGCAGCAACAGCAGCAACAGCAGCAACAGCAGCAACAGCAGCAA
CAGCCGACCCATCTCATCTAAACTTCCTTCAGCGGTAAGTCTCCAGCCATAGCGGCCAGGACAGCGAGAGCAGGTGAAGG
TGATGCTTGCTCCATTTTCCTCCTCCTCCTCCTCCTCCTCCTCATCATCATTATTATTACCATTATCATCRCCATTACCA
TTATCATTATCAAGGATGCTCTGAGAGGGTTCAGATTCTGGATCAGAGGATGGTGGCTCGTCCTTGTTGTACTTGTCACC
GCCGTTGTCAGAGTCAGAATCAGAGGCTGAGGATTCAGAGGAAGAGGCAGAGGAGGCAGAGGAGGCAGAGGAGGCAGAGG
AGGCAGAGGAGGCCTCAGACTCAGAATCTGAGGCAGAGGACTCAGAGACAGAGGAGGCAGA
