# Supplementary material for: Genetic Variability of Koi Herpesvirus In vitro—A Natural Event?
Source: Front Microbiol. 2017 Jun 8;8:982. doi: 10.3389/fmicb.2017.00982 (PMC5462989; doi:10.3389/fmicb.2017.00982)
Supplement: Supplementary file 2 [file DataSheet1.ZIP › supplements3/KHV-E, P99.fasta]

>KHV-E,_P99 KHV-E 100. Passagen, Passage 99
GGACTTCTTCTTGGACTTGTCCCTCTTCTCGCTCCTCTCTCCTCTCGCTCCTGTGCTTCTTGTGCTTGTGCTTCTTCTCC
TTCTCCTTGTGTGATGAGTGAGCAGAGTGAGCAGAGTGAGCAGAGTGAGCAGAGTGAGCAGAGTGAGAGGGAGAGGCAGG
GGGTGACCCAGGGGACAGCTCTATCCTCTCTGCAGACGAAAGAGGAGGCAGAGGAGAACGGCCAAGGCCTCCCTGCCGCT
GCTGGGCCTCGAGCCCTCGTCCTCTTCTTCCTCGAGCTCGGACTCGGATGGAGGAGGTGGAGGAGGTGGAGGAGGTGGAG
GAGGTGGAGGAGGTGGAGGAGGTGGTGGCGCCGGTACCGTCGCACCCGTCAAGCCGTGTCGACTCTGCGACCACGCCGTC
TTGGCCGAGTACCGCACGGGCGAGATGCAGAACCTAGAGTTCCACACGCAACAGTACAACCACAACATCGACTGAGACCA
CTCTACCTACCACAAGTTCCGCAACGTCTACCACTGTTCAACCTACAACGGATGGCAATACCACCAGCGCATCCAACGGT
GCATCCAGTGCATCCAGTGCATCCAGTGCATCCAGTGCATCCAGTGCATCCTCCATCACCCAGCCTGTCACTAGTTCTAC
CGCCAATGTTACCCAAGCCCTCTGAGGTTTCAAAGGCTTCACAAGGCCTCTCGGTTTCTCCCCCTATCAGAAATCCTCAA
CGACCGCTATCTCCGGTGGTGGTGATCTCGCCTTCGTCTTCGCCTTCGTCTTCGCCTTCGTCTTCGCCTTCGTCTTCGCC
TTCGTCTTCCAAGCCCAAGCCAAAGCCAACGAGACCTTCGCCTCCCAAACGCAGGGCAGTTTCTCTGACCGCACTGTCTT
CTGTTCCCGTTCCCGAGGTAGAAGAAGGAGAAGTGGATGAGGAACCGCTGTTAAACTCACACCTAGACCCATGTTAGTTG
AAGGTGAATAAGATGAAGATGAAGAAGATGAAGAAGATGAAGAAGATGAAGAAGATGAAGAAGATGAAGAAGACTGTTCT
TGATCTTGAAGTTTCTCCACGACTGGTTCTGGGAATATCTCGGCGCCGTCTTCGACAGTCTCATCGTCGGTTTTCTCCGC
TTGTAAGACCATTGTCTCTTCGCGTAAAGCTGAAGAAGGGGCAAGGATATATACCGACCACACACCAACAAGGCACATCA
ACAGCAGCAACAGCAGCAACAGCAGCAACAGCAGCAACAGCAGCAACAGCAGCAACAGCAGCAACAGCAGCAACAGCAGC
AACAGCAGCAACAGCAGCAACAGCCGACCCATCTCATCTAAACTTCCTTCAGCGGTAAGTCTCCAGCCATAGCGGCCAGG
ACAGCGAGAGCAGGTGAAGGTGATGCTTGCTCCATTTCCTCCTCCTCCTCCTCCTCCTCCTCATCATCATTATTATTACC
ATTATCATCACCATTACCATTATCATTATCAAGGATGCTCTGAGAGGGTTCAGATTCTGGATCAGAGGATGGTGGCTCGT
CCTTGTTGTACTTGTCACCGCCGTTGTCAGAGTCAGAATCAGAGGCTGAGGATTCAGAGGAAGAGGCAGAGGAGGCAGAG
GAGGCAGAGGAGGCAGAGGAGGCAGAGGAGGCAGAGGAGGCCTCAGACTCAGAATCTGAGGCAGAGGACTCAGAGACAGA
GGAGGCAGA
