# Supplementary material for: Genetic Variability of Koi Herpesvirus In vitro—A Natural Event?
Source: Front Microbiol. 2017 Jun 8;8:982. doi: 10.3389/fmicb.2017.00982 (PMC5462989; doi:10.3389/fmicb.2017.00982)
Supplement: Supplementary file 2 [file DataSheet1.ZIP › supplements3/KHV-E.fasta]

>KHV-E MOLTRAQ
GGACTTCTTCTTGGACTTGTCCCTCTTCTCGCTCCTCTCCCTCTCGCTCCTGTGCTTCTTGTGCTTGTGCTTCTTCTCCT
TCTCCTTGTGTGATGAGTGAGCAGAGTGAGCAGAGTGAGCAGAGTGAGCAGAGTGAGCAGAGTGAGAGGGAGAGGCAGGG
GGTGACCCAGGGGACAGCTCTATCCTCTCTGCAGACTTGGGAGGAGGCAGAGGAGAACGGCCAAGGCCTCCCTGCCGCTG
CTGGGCCTCGAGCCCTCGTCCTCTTCTTCCTCGAGCTCGGACTCGGATGGAGGAGGTGGAGGAGGTGGAGGAGGTGGAGG
AGGTGGAGGAGGTGGAGGAGGTGGTGGCGCCGGTACCGTCGCACCCGTCAAGCCGTGTCGACTCTGCGACCACGCCGTCT
TGGCCGAGTACCGCACGGGCGAGATGCAGAACCTAGAGTTCCACACCAACAGTACAACCACAACATCGACTGAGACCACT
CTACCTACCACAAGTTCCGCAACGTCTACCACTGTTCAACCTACAACGGATGGCCGGTCAGGTGCGCGCTCACTCAGCGC
ATCCAACGGTGCATCCAGTGCATCCAGTGCATCCAGTGCATCCTCCATCACCCAGCCTGTCACTAGTTCTACCGCCAATG
TTACCGATGCCCTCTGAGGTTTCAAAGGCTTCACAAGGCCTCTCGGTTTCTCCCCCTATCAGAAATCCTCAACGACCGCT
ATCTCCGGTGGTGGTGATCTCGCCTTCGTCTTCGCCTTCGTCTTCGCCTTCGTCTTCCAAGCCCAAGCCAAAGCCAACGA
GACCTTCGCCTCCCAAACGCAGGGCAGTTTCTCTGACCGCACTGTCTTCTGTTCCCGTTCCCGAGGTAGAAGAAGGAGAA
GTGGATGAGGAACCGCTGTTAAACTCACACCTAGACCCATGTTAGTTGAAGGTGAATAAGATGAAGATGAAGAAGATGAA
GAAGATGAAGAAGATGAAGAAGATGAAGAAGATGAAGAAGATGAAGAAGATGAAGAAGACTGTTCTTGATCTTGAAGTTT
CTCCACGACTGGTTCTGGGAATATCTCGGCGCCGTCTTCGACAGTCTCATCGTCGGTTTTCTCCGCTTGTAAGACCATTG
TCTCTTCGCGTAAAGCAAAAGAAGGGGCAAGGATATATACCGACCACACACCAACAAGGCACATCAACAGCAGCAACAGC
AGCAACAGCAGCAACAGCAGCAACAGCAGCAACAGCAGCAACAGCAGCAACAGCAGCAACAGCAGCAACAGCCGACCCAT
CTCATCTAAACTTCCTTCAGCACTAAGTCTCCAGCCATAGCGGCCAGGACAGCGAGAGCAGGTGAAGGTGATGCTTGCTC
CATTTCCTCCTCCTCCTCCTCCTCCTCCTCATCATCATTATTATTACCATTATCATCACCATTACCATTATCATTATCAA
GGATGCTCTGAGAGGGTTCAGATTCTGGATCAGAGGATGGTGGCTCGTCCTTGTTGTACTTGTCACCGCCGTTGTCAGAG
TCAGAATCAGAGGCTGAGGATTCAGAGGAAGAGGCAGAGGAGGCAGAGGAGGCAGAGGAGGCAGAGGAGGCAGAGGAGGC
AGAGGAGGCCTCAGACTCAGAATCTGAGGCAGAGGACTCAGAGACAGAGGAGGCAGA
