# Supplementary material for: Genetic Variability of Koi Herpesvirus In vitro—A Natural Event?
Source: Front Microbiol. 2017 Jun 8;8:982. doi: 10.3389/fmicb.2017.00982 (PMC5462989; doi:10.3389/fmicb.2017.00982)
Supplement: Supplementary file 2 [file DataSheet1.ZIP › supplements3/KHV-G1.fasta]

>KHV-G1 MOLTRAQ
GGACTTCTTCTTGGACTTGTCCCTCTTCTCGCTCCTCTCCCTCTCGCTCCTGTGCTTCTTGTGCTTGTGCTTCTTCTCCT
TCTCCTTGTGTGATGAGTGAGCAGAGTGAGCAGAGTGAGCAGAGTGAGCAGAGTGAGCAGAGTGAGAGGGAGAGGCAGGG
GGTGACCCAGGGGACAGCTCTATCCTCTCTGCAGACGAAAGAGGAGGCAGAGGAGAACGGCCAAGGCCTCCCTGCCGCTG
CTGGGCCTCGAGCCCTCGTCCTCTTCTTCCTCGAGCTCGGACTCGGATGGAGGAGGTGGAGGAGGTGGAGGAGGTGGAGG
AGGTGGAGGAGGTGGAGGAGGTGGTGGCGCCGGTACCGTCGCACCCGTCAAGCCGTGTCGACTCTGCGACCACGCCGTCT
TGGCCGAGTACCGCACGGGCGAGATGCAGAACCTAGAGTTCCACACCAACAGTACAACCACAACATCGACTGAGACCACT
CTACCTACCACAAGTTCCGCAACGTCTACCACTGTTCAACCTACAACGGATGGCCGGTCAGGTGCGCGCTCACTCAGCGC
ATCCAACGGTGCATCCAGTGCATCCAGTGCATCCAGTGCATCCTCCATCACCCAGCCTGTCACTAGTTCTACCGCCAATG
TTACCGATGCAAGCCCTCTTTTCAAAGGCTTCACAAGGCCTCTCGGTTTCTCCCCCTATCAGAAATCCTCAACGACCGCT
ATCTCCGGTGGTGGTGATCTCGCCTTCGTCTTCGCCTTCGTCTTCGCCTTCGTCTTCCAAGCCCAAGCCAAAGCCAACGA
GACCTTCGCCTCCCAAACGCAGGGCAGTTTCTCTGACCGCACTGTCTTCTGTTCCCGTTCCCGAGGTAGAAGAAGGAGAA
GTGGATGAGGAACCGCTGTTAAACTCACACCTAGACCCATGTTAGTTGAAGGTGAATAAGATGAAGATGAAGAAGATGAA
GAAGATGAAGAAGATGAAGAAGATGAAGAAGATGAAGAAGATGAAGAAGATGAAGAAGACTGTTCTTGATCTTGAAGTTT
CTCCACGACTGGTTCTGGGAATATCTCGGCGCCGTCTTCGACAGTCTCATCGTCGGTTTTCTCCGCTTGTAAGACCATTG
TCTCTTCGCGTAAAGCTGAAGAAGGGGCAAGGATATATACCGACCACACACCAACAAGGCACATCAACAGCAGCAACAGC
AGCAACAGCAGCAACAGCAGCAACAGCAGCAACAGCAGCAACAGCAGCAACAGCAGCAACAGCAGCAACAGCCGACCCAT
CTCATCTAAACTTCCTTCAGCACGGTAAGTCTCCAGCCATAGCGGCCAGGACAGCGAGAGCAGGTGAAGGTGATGCTTGC
TCCATTTCCTCCTCCTCCTCCTCCTCCTCCTCATCATCATTATTATTACCATTATCATCACCATTACCATTATCATTATC
AAGGATGCTCTGAGAGGGTTCAGATTCTGGATCAGAGGATGGTGGCTCGTCCTTGTTGTACTTGTCACCGCCGTTGTCAG
AGTCAGAATCAGAGGCTGAGGATTCAGAGGAAGAGGCAGAGGAGGCAGAGGAGGCAGAGGAGGCAGAGGAGGCAGAGGAG
GCAGAGGAGGCCTCAGACTCAGAATCTGAGGCAGAGGACTCAGAGACAGAGGAGGCAGA
