# Supplementary material for: Genetic Variability of Koi Herpesvirus In vitro—A Natural Event?
Source: Front Microbiol. 2017 Jun 8;8:982. doi: 10.3389/fmicb.2017.00982 (PMC5462989; doi:10.3389/fmicb.2017.00982)
Supplement: Supplementary file 2 [file DataSheet1.ZIP › supplements3/KHV-GZ11.fasta]

>KHV-GZ11 VNTR concatenated w/ primer sequences
GGACTTCTTCTTGGACTTGTCCCTCTTCTCGCTCCTCTCCCTCTCGCTCCTGTGCTTCTTGTGCTTGTGCTTCTTCTCCT
TCTCCTTGTGTGATGAGTGAGCAGAGTGAGCAGAGTGAGCAGAGTGAGCAGAGTGAGAGGGAGAGGCAGGGGGTGACCCA
GGGGACAGCTCTATCCTCTCTGCAGACGAAAGAGGAGGCAGAGGAGAACGGCCAAGGCCTCCCTGCCGCTGCTGGGCCTC
GAGCCCTCGTCCTCTTCTTCCTCGAGCTCGGACTCGGATGGAGGAGGTGGAGGAGGTGGAGGAGGTGGAGGAGGTGGAGG
AGGTGGTGGCGCCGGTACCGTCGCACCCGTCAAGCCGTGTCGACTCTGCGACCACGCCGTCTTGGCCGAGTACCGCACGG
GCGAGATGCAGAACCTAGAGTTCCACACCAACAGTACAACCACAACATCGACTGAGACCACTCTACCTACCACAAGTTCC
GCAACGTCTACCACTGTTCAACCTACAACGGATGGCCGGTCAGGTGCGCGCTCACTCAGCGCATCCAACGGTGCATCCAG
TGCATCCAGTGCATCCAGTGCATCCTCCATCACCCAGCCTGTCACTAGTTCTACCGCCAATGTTACCCAAGCCCTCTGAG
GTTTCAAAGGCTTCACAAGGCCTCTCGGTTTCTCCCCCTATCAGAAATCCTCAACGACCGCTATCTCCGGTGGTGGTGAT
CTCGCCTTCGTCTTCGCCTTCGTCTTCGCCTTCGTCTTCCAAGCCCAAGCCAAAGCCAACGAGACCTTCGCCTCCCAAAC
GCAGGGCAGTTTCTCTGACCGCACTGTCTTCTGTTCCCGTTCCCGAGGTAGAAGAAGGAGAAGTGGATGAGGAACCGCTG
TTAAACTCACACCTAGACCCATGTTAGTTGAAGGTGAATAAGATGAAGATGAAGAAGATGAAGAAGATGAAGAAGATGAA
GAAGATGAAGAAGATGAAGAAGATGAAGAAGACTGTTCTTGATCTTGAAGTTTCTCCACGACTGGTTCTGGGAATATCTC
GGCGCCGTCTTCGACAGTCTCATCGTCGGTTTTCTCCGCTTGTAAGACCATTGTCTCTTCGCGTAAAGCTGAAGAAGGGG
CAAGGATATATACCGACCACACACCAACAAGGCACATCAACAGCAGCAACAGCAGCAACAGCAGCAACAGCAGCAACAGC
AGCAACAGCAGCAACAGCAGCAACAGCAGCAACAGCAGCAACAGCCGACCCATCTCATCTAAACTTCCTTCAGCGGTAAG
TCTCCAGCCATAGCGGCCAGGACAGCGAGAGCAGGTGAAGGTGATGCTTGCTCCATTTCCTCCTCCTCCTCCTCCTCCTC
ATCATCATTATTATTACCATTATCATCACCATTACCATTATCATTATCAAGGATGCTCTGAGAGGGTTCAGATTCTGGAT
CAGAGGATGGTGGCTCGTCCTTGTTGTACTTGTCACCGCCGTTGTCAGAGTCAGAATCAGAGGCTGAGGATTCAGAGGAA
GAGGCAGAGGAGGCAGAGGAGGCAGAGGAGGCAGAGGAGGCAGAGGAGGCCTCAGACTCAGAATCTGAGGCAGAGGACTC
AGAGACAGAGGAGGCAGA
