# Supplementary material for: Genetic Variability of Koi Herpesvirus In vitro—A Natural Event?
Source: Front Microbiol. 2017 Jun 8;8:982. doi: 10.3389/fmicb.2017.00982 (PMC5462989; doi:10.3389/fmicb.2017.00982)
Supplement: Supplementary file 2 [file DataSheet1.ZIP › supplements3/KHV-J.fasta]

>KHV-J VNTR concatenated w/ primer sequences
GGACTTCTTCTTGGACTTGTCCCTCTTCTCGCTCCTCTCCCTCTCGCTCCTGTGCTTCTTGTGCTTGTGCTTCTTCTCCT
TCTCCTTGTGTGATGAGTGAGCAGAGTGAGCAGAGTGAGCAGAGTGAGCAGAGTGAGAGGGAGAGGCAGGGGGTGACCCA
GGGGACAGCTCTATCCTCTCTGCAGACGAAAGAGGAGGCAGAGGAGAACGGCCAAGGCCTCCCTGCCGCTGCTGGGCCTC
GAGCCCTCGTCCTCTTCTTCCTCGAGCTCGGACTCGGATGGAGGAGGTGGAGGAGGTGGAGGAGGTGGAGGAGGTGGAGG
AGGTGGTGGCGCCGGTACCGTCGCACCCGTCAAGCCGTGTCGACTCTGCGACCACGCCGTCTTGGCCGAGTACCGCACGG
GCGAGATGCAGAACCTAGAGTTCCACACCAACAGTACAACCACAACATCGACTGAGACCACTCTACCTACCACAAGTTCC
GCAACGTCTACCACTGTTCAACCTACAACGGATGGCAATACCACCAGCGCATCCAACGGTGCATCCAGTGCATCCAGTGC
ATCCAGTGCATCCAGTGCATCCAGTGCATCCTCCATCACCCAGCCTGTCACTAGTTCTACCGCCAATGTTACCCAAGCCC
TCTGAGGTTTCAAAGGCTTCACAAGGCCTCTCGGTTTCTCCCCCTATCAGAAATCCTCAACGACCGCTATCTCCGGTGGT
GGTGATCTCGCCTTCGTCTTCGCCTTCGTCTTCGCCTTCGTCTTCGCCTTCGTCTTCGCCTTCGTCTTCCAAGCCCAAGC
CAAAGCCAACGAGACCTTCGCCTCCCAAACGCAGGGCAGTTTCTCTGACCGCACTGTCTTCTGTTCCCGTTCCCGAGGTA
GAAGAAGGAGAAGTGGATGAGGAACCGCTGTTAAACTCACACCTAGACCCATGTTAGTTGAAGGTGAATAAGATGAAGAT
GAAGAAGATGAAGAAGATGAAGAAGATGAAGAAGATGAAGAAGATGAAGAAGACTGTTCTTGATCTTGAAGTTTCTCCAC
GACTGGTTCTGGGAATATCTCGGCGCCGTCTTCGACAGTCTCATCGTCGGTTTTCTCCGCTTGTAAGACCATTGTCTCTT
CGCGTAAAGCTGAAGAAGGGGCAAGGATATATACCGACCACACACCAACAAGGCACATCAACAGCAGCAACAGCAGCAAC
AGCAGCAACAGCAGCAACAGCAGCAACAGCAGCAACAGCAGCAACAGCAGCAACAGCAGCAACAGCAGCAACAGCCGACC
CATCTCATCTAAACTTCCTTCAGCGGTAAGTCTCCAGCCATAGCGGCCAGGACAGCGAGAGCAGGTGAAGGTGATGCTTG
CTCCATTTCCTCCTCCTCCTCCTCCTCCTCCTCCTCCTCATCATCATTATTATTACCATTATCATCACCATTACCATTAT
CATTATCAAGGATGCTCTGAGAGGGTTCAGATTCTGGATCAGAGGATGGTGGCTCGTCCTTGTTGTACTTGTCACCGCCG
TTGTCAGAGTCAGAATCAGAGGCTGAGGATTCAGAGGAAGAGGCAGAGGAGGCAGAGGAGGCAGAGGAGGCAGAGGAGGC
AGAGGAGGCCTCAGACTCAGAATCTGAGGCAGAGGACTCAGAGACAGAGGAGGCAGA
