# Supplementary material for: Genetic Variability of Koi Herpesvirus In vitro—A Natural Event?
Source: Front Microbiol. 2017 Jun 8;8:982. doi: 10.3389/fmicb.2017.00982 (PMC5462989; doi:10.3389/fmicb.2017.00982)
Supplement: Supplementary file 2 [file DataSheet1.ZIP › supplements3/KHV-T, P25.fasta]

>KHV-T,_P25 KHV-T 100. Passagen
GGACTTCTTCTTGGACTTGTCCCTCTTCTCGCTCCTCTCCCTCTCGCTCCTGTGCTTCTTGTGCTTGTGCTTCTTCTCCT
TCTCCTTGTGTGATGAGTGAGCAGAGTGAGCAGAGTGAGCAGAGTGAGCAGAGTGAGAGGGAGAGGCAGGGGGTGACCCA
GGGGACAGCTCTATCCTCTCTGCAGACGAAAGAGGAGGCAGAGGAGAACGGCCAAGGCCTCCCTGCCGCTGCTGGGCCTC
GAGCCCTCGTCCTCTTCTTCCTCGAGCTCGGACTCGGATGGAGGAGGTGGAGGAGGTGGAGGAGGTGGAGGAGGTGGAGG
AGGTGGAGGAGGTGGTGGCGCCGGTACCGTCGCACCCGTCAAGCCGTGTCGACTCTGCGACCACGCCGTCTTGGCCGAGT
ACCGCACGGGCGAGATGCAGAACCTAGAGTTCCACACCAACAGTACAACCACAACATCGACTGAGACCACTCTACCTACC
ACAAGTTCCGCAACGTCTACCACTGTTCAACCTACAACGGATGGCAATACCACCAGCGCATCCAACGGTGCATCCAGTGC
ATCCAGTGCATCCAGTGCATCCAGTGCATCCAGTGCATCCTCCATCACCCAGCCTGTCACTAGTTCTACCGCCAATGTTA
CCCAAGCCCTCTGAGGTTTCAAAGGCTTCACAAGGCCTCTCGGTTTCTCCCCCTATCAGAAATCCTCAACGACCGCTATC
TCCGGTGGTGGTGATCTCGCCTTCGTCTTCGCCTTCGTCTTCGCCTTCGTCTTCGCCTTCGTCTTCGCCTTCGTCTTCCA
AGCCCAAGCCAAAGCCAACGAGACCTTCGCCTCCCAAACGCAGGGCAGTTTCTCTGACCGCACTGTCTTCTGTTCCCGTT
CCCGAGGTAGAAGAAGGAGAAGTGGATGAGGAACCGCTGTTAAACTCACACCTAGACCCATGTTAGTTGAAGGTGAATAA
GATGAAGATGAAGAAGATGAAGAAGATGAAGAAGATGAAGAAGATGAAGAAGATGAAGAAGACTGTTCTTGATCTTGAAG
TTTCTCCACGACTGGTTCTGGGAATATCTCGGCGCCGTCTTCGACAGTCTCATCGTCGGTTTTCTCCGCTTGTAAGACCA
TTGTCTCTTCGCGTAAAGCTGAAGAAGGGGCAAGGATATATACCGACCACACACCAACAAGGCACATCAACAGCAGCAAC
AGCAGCAACAGCAGCAACAGCAGCAACAGCAGCAACAGCAGCAACAGCAGCAACAGCAGCAACAGCAGCAACAGCAGCAA
CAGCCGACCCATCTCATCTAAACTTCCTTCAGCGGTAAGTCTCCAGCCATAGCGGCCAGGACAGCGAGAGCAGGTGAAGG
TGATGCTTGCTCCATTTCCTCCTCCTCCTCCTCCTCCTCCTCCTCATCATCATTATTATTACCACCATTATCATCACCAT
TACCATTATCATTATCAAGGATGCTCTGAGAGGGTTCAGATTCTGGATCAGAGGATGGTGGCTCGTCCTTGTTGTACTTG
TCACCGCCGTTGTCAGAGTCAGAATCAGAGGCTGAGGATTCAGAGGAAGAGGCAGAGGAGGCAGAGGAGGCAGAGGAGGC
AGAGGAGGCAGAGGAGGCCTCAGACTCAGAATCTGAGGCAGAGGACTCAGAGACAGAGGAGGCAGA
